# Supplementary material for: N′-Prop­ylisonicotinohydrazide
Source: Acta Crystallogr Sect E Struct Rep Online. 2008 Sep 6;64(Pt 10):o1880. doi: 10.1107/S1600536808027955 (PMC2959451; doi:10.1107/S1600536808027955)
Supplement: Supplementary file 2 [file e-64-o1880-Isup2.hkl]

# 
# h,k,l, Fc-squared, Fo-squared, sigma(Fo-squared) and status flag 
# 
data_I
_shelx_title ' z in Pccn' 
_shelx_refln_list_code          4 
_shelx_F_calc_maximum      185.51 
_exptl_crystal_F_000       752.00 
_reflns_d_resolution_high  0.8380 
 
loop_ 
 _symmetry_equiv_pos_as_xyz 
 'x, y, z' 
 '-x+1/2, -y+1/2, z' 
 '-x, y+1/2, -z+1/2' 
 'x+1/2, -y, -z+1/2' 
 '-x, -y, -z' 
 'x-1/2, y-1/2, -z' 
 'x, -y-1/2, z-1/2' 
 '-x-1/2, y, z-1/2' 
 
_cell_length_a    13.0100 
_cell_length_b    17.5900 
_cell_length_c     8.0000 
_cell_angle_alpha  90.000 
_cell_angle_beta   90.000 
_cell_angle_gamma  90.000 
 
_shelx_F_squared_multiplier     1.000 
 
loop_ 
 _refln_index_h 
 _refln_index_k 
 _refln_index_l 
 _refln_F_squared_calc 
 _refln_F_squared_meas 
 _refln_F_squared_sigma 
 _refln_observed_status 
   2   0   0    12372.81    12984.97    309.59 o 
   4   0   0    34412.38    37780.12    639.24 o 
   6   0   0      267.82      303.66     15.02 o 
   8   0   0     1429.39     1539.94     58.66 o 
  10   0   0     1220.91     1200.54     39.36 o 
  12   0   0      582.84      652.55     32.23 o 
  14   0   0       18.47       23.85     11.70 o 
   1   1   0      205.90      200.81      6.04 o 
   3   1   0     6585.85     6522.30     94.83 o 
   5   1   0     1313.08     1213.96     27.41 o 
   7   1   0        9.42        6.74      3.49 o 
   9   1   0      119.03      117.34     10.72 o 
  11   1   0        5.27       -0.74      4.55 o 
  13   1   0        0.59        2.81      6.52 o 
  15   1   0        0.18        3.04      9.38 o 
   0   2   0     9914.36     9917.04    235.11 o 
   2   2   0     9346.14     8979.71    107.94 o 
   4   2   0     2339.97     2023.80     30.61 o 
   6   2   0        1.74        4.89      2.91 o 
   8   2   0        7.84       10.83      3.92 o 
  10   2   0      218.92      237.11     13.17 o 
  12   2   0      166.43      186.83     13.28 o 
  14   2   0       22.87       18.00      9.72 o 
   1   3   0      229.23      207.18      6.72 o 
   3   3   0     7274.85     7070.42     80.30 o 
   5   3   0     6177.69     6222.41     83.71 o 
   7   3   0     1343.73     1418.53     27.37 o 
   9   3   0       13.77       12.90      4.61 o 
  11   3   0        2.21        5.77      5.25 o 
  13   3   0       30.32       16.20      9.07 o 
  15   3   0        3.70        7.55     10.84 o 
   0   4   0     2268.62     2177.91     45.36 o 
   2   4   0     1831.27     1659.20     37.50 o 
   4   4   0       32.09       20.49      2.97 o 
   6   4   0      712.91      730.31     13.76 o 
   8   4   0      226.75      181.83     10.38 o 
  10   4   0       12.19        1.96      4.49 o 
  12   4   0      144.86      158.63     22.67 o 
  14   4   0       58.27       62.55     15.78 o 
   1   5   0      991.07      943.95     20.39 o 
   3   5   0     5730.99     5611.76     75.83 o 
   5   5   0     5380.53     5599.93     74.25 o 
   7   5   0      239.01      238.49     10.32 o 
   9   5   0        0.11        0.73      3.35 o 
  11   5   0        3.66        6.73      5.37 o 
  13   5   0        0.10       -1.99      6.85 o 
  15   5   0        7.08       21.03     14.20 o 
   0   6   0     1764.98     1596.36     38.60 o 
   2   6   0        3.99        9.18      3.21 o 
   4   6   0     1874.27     1940.24     31.57 o 
   6   6   0      835.43      906.20     17.53 o 
   8   6   0       96.57       90.27      6.98 o 
  10   6   0        1.02        0.59      5.29 o 
  12   6   0       23.49        9.95      7.47 o 
  14   6   0       14.89       -5.00     11.92 o 
   1   7   0     3694.22     3623.16     61.31 o 
   3   7   0     1487.29     1330.85     29.35 o 
   5   7   0     1523.67     1458.75     26.27 o 
   7   7   0       26.83       20.82      5.18 o 
   9   7   0       99.27       98.36      9.56 o 
  11   7   0       18.62       14.96      9.84 o 
  13   7   0       53.43       41.19     12.73 o 
   0   8   0      403.67      429.39     23.90 o 
   2   8   0       11.60       -1.02      4.10 o 
   4   8   0      130.94      198.60     15.35 o 
   6   8   0      172.88      199.90     15.82 o 
   8   8   0      433.89      502.47     26.55 o 
  10   8   0       25.38       14.52      7.16 o 
  12   8   0      180.44      227.82     44.43 o 
  14   8   0        0.12        2.87     12.54 o 
   1   9   0        5.25        9.31      4.50 o 
   3   9   0      414.13      460.22     20.65 o 
   5   9   0      307.52      307.15     18.59 o 
   7   9   0      442.02      427.05     23.93 o 
   9   9   0        0.50       -3.64      7.20 o 
  11   9   0        7.43        6.28      9.39 o 
  13   9   0        2.79       11.74     13.63 o 
   0  10   0      542.64      541.83     30.70 o 
   2  10   0       86.23       93.34     12.96 o 
   4  10   0       31.98       25.63      6.64 o 
   6  10   0      287.32      269.05     19.59 o 
   8  10   0       23.50       16.95     23.01 o 
  10  10   0        2.08       -1.18      8.51 o 
  12  10   0       18.20        5.41     11.63 o 
   1  11   0      118.05      136.23     13.27 o 
   3  11   0       90.23       96.93     11.53 o 
   5  11   0       28.71       36.96      8.57 o 
   7  11   0      131.80      107.00     14.44 o 
   9  11   0      116.66       80.45     14.62 o 
  11  11   0       56.99       97.81     19.26 o 
  13  11   0        0.43       -0.09     14.34 o 
   0  12   0      751.96      738.18     40.12 o 
   2  12   0        0.25       -1.32      5.70 o 
   4  12   0      228.73      182.61     16.81 o 
   6  12   0       97.89       82.46     12.61 o 
   8  12   0       38.27       29.52     10.57 o 
  10  12   0        7.66       15.66     10.81 o 
  12  12   0        4.75       -0.03     12.97 o 
   1  13   0       35.77       48.42     10.35 o 
   3  13   0      163.70      206.22     18.38 o 
   5  13   0      298.41      313.38     29.16 o 
   7  13   0      472.34      476.29     28.46 o 
   9  13   0       75.00       36.66     39.06 o 
  11  13   0       62.96       80.07     18.60 o 
   0  14   0      112.64      100.18     19.75 o 
   2  14   0        6.51        5.65      7.99 o 
   4  14   0      342.04      361.68     44.30 o 
   6  14   0      548.85      588.44     50.98 o 
   8  14   0       15.08        2.74     11.89 o 
  10  14   0       19.96       23.67     12.57 o 
   1  15   0      148.22      154.78     17.68 o 
   3  15   0        0.50       -6.56      7.98 o 
   5  15   0      409.37      498.52     30.06 o 
   7  15   0      125.79      150.79     19.79 o 
   9  15   0       53.74      119.95     18.75 o 
   0  16   0        0.12        3.92     12.30 o 
   2  16   0      360.39      485.42     88.79 o 
   4  16   0      378.72      429.04     46.28 o 
   6  16   0       26.00       32.73     12.50 o 
   8  16   0        0.32       -1.01     10.50 o 
  10  16   0       75.51       96.31     19.37 o 
   1  17   0       28.35       34.31     13.37 o 
   3  17   0       56.78       79.09     16.01 o 
   5  17   0        7.85        5.87     10.82 o 
   7  17   0        6.87       23.69     21.43 o 
   9  17   0        8.86       11.38     13.07 o 
   0  18   0      229.32      289.64     37.47 o 
   2  18   0      120.30      143.92     25.01 o 
   4  18   0       16.91        8.43     12.93 o 
   6  18   0       62.82       26.62     31.97 o 
   1  19   0       72.13       90.76     20.39 o 
   3  19   0       40.36       44.89     15.41 o 
   5  19   0        4.34        2.91     13.41 o 
   0  20   0        0.80       -1.75     20.01 o 
   2  20   0        0.27        4.16     17.29 o 
   4  20   0        0.09       -6.83     13.61 o 
   1   1   1     2353.70     2122.12     21.59 o 
   2   1   1      226.60      191.97      4.64 o 
   3   1   1     2940.35     2684.55     30.35 o 
   4   1   1     8108.56     7677.38     74.23 o 
   5   1   1       94.15       80.55      4.64 o 
   6   1   1       18.50       11.89      2.63 o 
   7   1   1       50.06       59.33      4.55 o 
   8   1   1     1440.83     1460.97     18.89 o 
   9   1   1       41.29       24.59      3.68 o 
  10   1   1       19.16       15.06      3.56 o 
  11   1   1       21.12       19.32      4.41 o 
  12   1   1        0.05        4.25      4.19 o 
  13   1   1        0.77        6.49      5.48 o 
  14   1   1        4.72        4.08      6.30 o 
  15   1   1        2.28        2.76      7.07 o 
   1   2   1      486.89      430.97      8.91 o 
   2   2   1    19033.36    18947.53    150.04 o 
   3   2   1     9454.71     9284.26     95.09 o 
   4   2   1      565.74      558.67      9.41 o 
   5   2   1     2129.83     2005.17     22.48 o 
   6   2   1      796.17      781.54     12.64 o 
   7   2   1     1566.14     1660.01     26.89 o 
   8   2   1        0.01       -1.21      2.30 o 
   9   2   1      212.48      225.71      9.88 o 
  10   2   1       83.32       76.08      7.22 o 
  11   2   1      164.00      182.59     12.42 o 
  12   2   1        7.04        5.10      4.19 o 
  13   2   1      117.95      139.46     10.39 o 
  14   2   1       39.68       42.20      8.35 o 
  15   2   1       13.72       11.05      8.62 o 
   1   3   1     1224.32     1219.72     14.23 o 
   2   3   1    20346.03    20445.56    187.03 o 
   3   3   1     2211.18     2143.10     20.82 o 
   4   3   1      186.35      154.54      5.00 o 
   5   3   1       81.84       96.32      5.52 o 
   6   3   1      178.05      191.85      6.18 o 
   7   3   1      829.19      800.97     13.25 o 
   8   3   1       18.29       23.55      3.53 o 
   9   3   1       44.65       67.01      7.11 o 
  10   3   1       39.85       43.10      6.74 o 
  11   3   1       78.14       86.94     10.79 o 
  12   3   1       40.33       36.75      6.82 o 
  13   3   1        0.73        1.71      5.51 o 
  14   3   1       36.17       39.29      8.83 o 
  15   3   1       12.54       15.29      8.55 o 
   1   4   1        3.13        5.65      2.52 o 
   2   4   1       16.87       18.65      1.97 o 
   3   4   1       70.96       73.58      3.43 o 
   4   4   1       27.83       37.16      3.89 o 
   5   4   1       74.28       81.99      3.54 o 
   6   4   1       39.47       52.52      4.48 o 
   7   4   1       71.77       88.49      4.98 o 
   8   4   1        5.41        2.37      2.88 o 
   9   4   1       16.76       29.21      4.15 o 
  10   4   1        0.18        6.18      4.12 o 
  11   4   1       20.45       31.30      6.07 o 
  12   4   1        3.03        1.41      5.16 o 
  13   4   1       14.46       13.89      7.05 o 
  14   4   1        4.25        4.20      6.99 o 
  15   4   1        2.49        2.61      7.84 o 
   1   5   1     2151.50     1938.76     20.83 o 
   2   5   1      953.67      912.01     12.06 o 
   3   5   1      222.62      159.87      4.94 o 
   4   5   1      984.82      944.18     13.20 o 
   5   5   1      624.61      603.64      9.26 o 
   6   5   1      711.56      661.81     10.56 o 
   7   5   1      103.25       93.96      6.88 o 
   8   5   1        6.47        3.89      2.42 o 
   9   5   1      102.11      118.63      6.11 o 
  10   5   1       44.30       46.75      5.02 o 
  11   5   1       25.79       32.75      4.79 o 
  12   5   1       36.76       38.11      9.32 o 
  13   5   1       11.06        9.13      6.17 o 
  14   5   1       56.96       78.50     10.05 o 
   1   6   1        9.14        4.82      1.63 o 
   2   6   1      107.88      100.16      4.64 o 
   3   6   1       62.67       74.56      5.01 o 
   4   6   1       94.41      108.26      6.06 o 
   5   6   1       51.32       42.91      4.12 o 
   6   6   1      146.49      182.14      5.92 o 
   7   6   1      177.42      151.45      6.29 o 
   8   6   1       29.61       29.78      3.81 o 
   9   6   1      137.82      147.50      7.29 o 
  10   6   1       60.54       62.06      5.89 o 
  11   6   1        1.49        1.79      4.63 o 
  12   6   1       77.20       89.87      9.42 o 
  13   6   1       49.08       48.77      8.15 o 
  14   6   1       58.31       40.56      8.81 o 
   1   7   1     2332.90     2265.96     26.48 o 
   2   7   1      858.78      826.56     12.85 o 
   3   7   1     1142.31     1117.98     18.86 o 
   4   7   1      166.12      164.72     10.53 o 
   5   7   1     1034.81      920.91     14.77 o 
   6   7   1        8.81        1.29      2.59 o 
   7   7   1      162.47      159.42      8.91 o 
   8   7   1        5.75        5.24      3.08 o 
   9   7   1      131.81      143.72      7.21 o 
  10   7   1       49.37       46.13      6.10 o 
  11   7   1       50.69       35.31      9.25 o 
  12   7   1        2.08        1.66      5.22 o 
  13   7   1        3.35        0.98      6.47 o 
  14   7   1        7.17        8.88      7.45 o 
   1   8   1      626.06      653.26     11.99 o 
   2   8   1      148.63      139.55      5.49 o 
   3   8   1      828.30      837.46     13.43 o 
   4   8   1        0.01        3.13      2.70 o 
   5   8   1        2.56        3.67      2.40 o 
   6   8   1       61.48       73.35      5.28 o 
   7   8   1      418.03      461.85     13.55 o 
   8   8   1        0.65        4.26      3.98 o 
   9   8   1      548.98      538.26     16.65 o 
  10   8   1       57.73       54.07      7.13 o 
  11   8   1      105.63      102.54     11.61 o 
  12   8   1       42.35       36.39      7.05 o 
  13   8   1        6.01        2.31      6.08 o 
  14   8   1        0.20        0.24      7.34 o 
   1   9   1      555.85      594.58     12.26 o 
   2   9   1      113.02      119.10      6.71 o 
   3   9   1      265.43      263.70      7.74 o 
   4   9   1       26.36       23.95      3.19 o 
   5   9   1      175.44      142.84      6.92 o 
   6   9   1       56.25       64.44      5.22 o 
   7   9   1        1.78       -1.14      3.66 o 
   8   9   1        0.09       -3.85      3.85 o 
   9   9   1       16.92       22.96      6.09 o 
  10   9   1        0.04       -2.83      5.19 o 
  11   9   1        0.41        0.61      6.08 o 
  12   9   1       71.79       72.05     10.26 o 
  13   9   1       19.02       25.70     10.06 o 
   1  10   1      464.69      545.42     15.45 o 
   2  10   1       60.72       84.46      5.55 o 
   3  10   1      614.86      578.37     12.41 o 
   4  10   1      111.50      110.67      6.15 o 
   5  10   1        7.95        4.39      2.85 o 
   6  10   1       30.77       34.51      5.69 o 
   7  10   1      113.38      106.76      8.02 o 
   8  10   1      106.58       94.91      8.30 o 
   9  10   1      179.61      191.38     13.84 o 
  10  10   1       20.15        2.46      5.78 o 
  11  10   1       67.34       43.22      8.51 o 
  12  10   1       33.96       14.75     10.95 o 
  13  10   1        1.24        3.90      9.78 o 
   1  11   1      121.35      139.47      7.85 o 
   2  11   1       16.11       20.28      3.59 o 
   3  11   1       48.89       53.82      6.74 o 
   4  11   1       35.48       35.11      5.63 o 
   5  11   1       35.15       25.77      5.35 o 
   6  11   1      120.94      118.92      9.30 o 
   7  11   1        5.16       10.17      4.75 o 
   8  11   1      202.39      191.86     12.30 o 
   9  11   1       24.45       22.60      6.50 o 
  10  11   1       54.36       64.47     10.90 o 
  11  11   1        8.54        5.95      8.40 o 
  12  11   1       14.07       21.23      9.57 o 
  13  11   1        2.79        0.74     10.07 o 
   1  12   1        9.41        8.89      3.23 o 
   2  12   1      228.92      219.51     17.19 o 
   3  12   1      137.46      135.18     10.24 o 
   4  12   1      109.40      110.54      8.89 o 
   5  12   1       94.48       95.80      8.80 o 
   6  12   1      166.38      175.63     11.51 o 
   7  12   1       19.71       20.67      6.59 o 
   8  12   1       96.85      123.97     11.67 o 
   9  12   1       13.11        6.88      6.95 o 
  10  12   1       24.81       23.57      8.61 o 
  11  12   1        4.57       14.37      9.86 o 
  12  12   1       17.57       15.55      9.90 o 
   1  13   1        1.00        1.27      3.33 o 
   2  13   1      463.70      490.39     22.65 o 
   3  13   1       72.55       72.54     11.80 o 
   4  13   1      112.65      123.99      9.96 o 
   5  13   1       26.42       24.33      6.27 o 
   6  13   1      157.91      185.42     13.14 o 
   7  13   1       59.57       46.05      8.15 o 
   8  13   1        1.48        2.70      6.38 o 
   9  13   1      106.70      108.97     12.22 o 
  10  13   1       15.30       -1.61      7.32 o 
  11  13   1        0.63       -3.36      8.72 o 
  12  13   1        0.10        5.69     10.02 o 
   1  14   1       63.48       51.97      8.83 o 
   2  14   1      128.96      130.45     10.32 o 
   3  14   1      134.69      125.41     11.64 o 
   4  14   1      186.04      175.56     12.79 o 
   5  14   1       21.37       17.30      6.81 o 
   6  14   1       77.75      101.85     12.86 o 
   7  14   1       15.57        8.37      6.66 o 
   8  14   1       94.43       96.86     13.39 o 
   9  14   1        8.60        8.52      8.41 o 
  10  14   1        3.79        3.37      8.09 o 
  11  14   1        0.48       -0.22      9.04 o 
   1  15   1       58.85       53.78     10.46 o 
   2  15   1      220.22      235.15     14.90 o 
   3  15   1       81.80       83.07     11.88 o 
   4  15   1       82.17      100.21     10.40 o 
   5  15   1       35.69       31.19      8.00 o 
   6  15   1       46.42       50.93      9.19 o 
   7  15   1       90.58       99.60     11.80 o 
   8  15   1       32.15       39.99      9.71 o 
   9  15   1        3.56        2.69      8.41 o 
  10  15   1        0.96       12.15      9.54 o 
   1  16   1      200.47      208.15     14.89 o 
   2  16   1       45.75       45.66      8.39 o 
   3  16   1      237.07      224.60     15.55 o 
   4  16   1       75.04       55.37      9.35 o 
   5  16   1        0.08        1.24      6.47 o 
   6  16   1       13.97        8.62      7.57 o 
   7  16   1       11.43        5.51      7.87 o 
   8  16   1       26.54       17.59      8.94 o 
   9  16   1       10.00        7.65      9.13 o 
   1  17   1        5.36       -6.02      6.20 o 
   2  17   1      101.74      100.49     12.17 o 
   3  17   1       20.66       24.34      8.14 o 
   4  17   1        3.38       -2.11      6.71 o 
   5  17   1        1.46        6.26      7.69 o 
   6  17   1        5.01       21.64      8.70 o 
   7  17   1        6.70       -1.75      7.72 o 
   8  17   1        0.31       -5.53      7.97 o 
   1  18   1        5.21       -3.49      7.64 o 
   2  18   1        1.50       -3.86      7.60 o 
   3  18   1       14.27       10.94      8.16 o 
   4  18   1        1.50        8.42      8.63 o 
   5  18   1        0.98       -1.92      7.71 o 
   6  18   1        6.67        5.91      8.60 o 
   7  18   1        4.17       -4.89      8.53 o 
   1  19   1       12.25       26.31      9.62 o 
   2  19   1        0.00       -8.09      8.09 o 
   3  19   1        5.56       18.40      9.27 o 
   4  19   1        0.37       -4.28      8.43 o 
   5  19   1        7.72       14.17      9.78 o 
   6  19   1        0.38        1.14      9.08 o 
   1  20   1        1.90       -2.02      9.08 o 
   2  20   1       12.45       11.23     10.04 o 
   3  20   1        3.24       -9.22      9.22 o 
   4  20   1        0.44        8.25     10.07 o 
   0   0   2     6087.59     6351.78     88.10 o 
   1   0   2      421.46      313.08      8.41 o 
   2   0   2     3588.57     3529.53     53.07 o 
   3   0   2    11107.33    11238.34    191.73 o 
   4   0   2     1158.45     1233.18     24.81 o 
   5   0   2      405.67      399.30     27.33 o 
   6   0   2        6.89        1.14      2.81 o 
   7   0   2      671.88      605.92     17.65 o 
   8   0   2       86.82       76.57      6.59 o 
   9   0   2       88.78      101.02     10.62 o 
  10   0   2      112.13      109.94     11.18 o 
  11   0   2      336.76      329.76     19.40 o 
  12   0   2      144.76      149.99     14.69 o 
  13   0   2       61.23       68.54     14.67 o 
  14   0   2       10.61       27.29     10.18 o 
  15   0   2        5.53        9.86     13.42 o 
   0   1   2     1071.04     1017.62     16.82 o 
   1   1   2     3689.74     3572.45     32.68 o 
   2   1   2     1362.20     1317.27     15.06 o 
   3   1   2      532.38      606.53      9.39 o 
   4   1   2       26.33       36.80      4.66 o 
   5   1   2     2057.49     1918.52     23.74 o 
   6   1   2     2604.69     2505.63     32.15 o 
   7   1   2       42.68       27.82      3.12 o 
   8   1   2       61.01       51.85      4.18 o 
   9   1   2     1035.24     1019.12     20.29 o 
  10   1   2      164.14      195.89     10.33 o 
  11   1   2       11.42       13.73      4.97 o 
  12   1   2       50.07       43.60      6.73 o 
  13   1   2       25.88       33.52      7.10 o 
  14   1   2        3.81        3.10      6.42 o 
  15   1   2        0.00        3.68      7.19 o 
   0   2   2     2206.28     2037.99     29.51 o 
   1   2   2     1880.42     1712.34     16.70 o 
   2   2   2     1402.28     1431.06     15.46 o 
   3   2   2      796.40      764.25     10.10 o 
   4   2   2       40.56       41.60      3.48 o 
   5   2   2     1035.54     1059.19     14.33 o 
   6   2   2      185.14      200.14     11.32 o 
   7   2   2      166.01      170.75      9.17 o 
   8   2   2        0.75        5.51      2.96 o 
   9   2   2        2.64        0.39      3.45 o 
  10   2   2       35.14       42.90      7.10 o 
  11   2   2        8.38        5.41      4.75 o 
  12   2   2        1.00        2.49      5.19 o 
  13   2   2        5.87        3.87      6.09 o 
  14   2   2        9.88        8.97      6.51 o 
  15   2   2        9.59        6.64      7.57 o 
   0   3   2     5631.17     5574.67     64.43 o 
   1   3   2      519.54      554.46      7.85 o 
   2   3   2        2.86        0.84      1.23 o 
   3   3   2     3473.53     3516.42     32.46 o 
   4   3   2        6.89        5.51      1.45 o 
   5   3   2       95.71       87.97      3.70 o 
   6   3   2      898.19      915.87     14.58 o 
   7   3   2       39.96       35.67      3.89 o 
   8   3   2       44.35       41.67      4.56 o 
   9   3   2      224.08      270.26     11.67 o 
  10   3   2        0.33        0.43      3.88 o 
  11   3   2       61.79       57.36      7.34 o 
  12   3   2       13.98       31.42      6.53 o 
  13   3   2        4.97        7.01      6.13 o 
  14   3   2        2.13        3.37      6.29 o 
  15   3   2        7.23        9.38      8.46 o 
   0   4   2      248.74      256.43      6.58 o 
   1   4   2     1193.92     1246.35     14.59 o 
   2   4   2       57.03       63.55      5.20 o 
   3   4   2     2832.81     2782.29     28.86 o 
   4   4   2      325.73      314.86     10.68 o 
   5   4   2     2754.83     2765.22     26.49 o 
   6   4   2      435.49      410.84     11.13 o 
   7   4   2       44.56       45.07      3.85 o 
   8   4   2       73.32       83.46      6.02 o 
   9   4   2       92.30      112.82     10.46 o 
  10   4   2       24.09       17.51      5.49 o 
  11   4   2       35.24       25.42      5.80 o 
  12   4   2        0.01        2.67      5.38 o 
  13   4   2        9.36       11.53      6.51 o 
  14   4   2        2.53       13.77      7.77 o 
   0   5   2     2051.03     1942.80     26.62 o 
   1   5   2       34.22       34.90      2.59 o 
   2   5   2     1651.67     1681.87     19.36 o 
   3   5   2      696.89      680.43     15.53 o 
   4   5   2       11.08       11.98      6.04 o 
   5   5   2      674.41      688.75     10.90 o 
   6   5   2        7.84        4.87      2.06 o 
   7   5   2      790.76      820.22     13.34 o 
   8   5   2      423.35      478.17     15.11 o 
   9   5   2       28.63       19.62      3.69 o 
  10   5   2       90.79       94.84      6.81 o 
  11   5   2       39.87       25.81      4.96 o 
  12   5   2        0.46       -3.06      4.52 o 
  13   5   2        1.33        2.08      6.33 o 
  14   5   2       11.25       17.49      7.84 o 
   0   6   2      376.61      343.97      8.59 o 
   1   6   2        9.21        5.87      2.19 o 
   2   6   2       72.06       67.72      3.78 o 
   3   6   2      947.67      999.80     14.14 o 
   4   6   2     1908.59     1890.76     22.74 o 
   5   6   2       52.41       62.93      4.36 o 
   6   6   2      654.22      646.51     11.26 o 
   7   6   2       77.08       77.55      7.46 o 
   8   6   2       20.88       19.32      3.48 o 
   9   6   2       24.79       24.57      5.35 o 
  10   6   2        0.28        0.27      3.84 o 
  11   6   2        1.63        0.00      4.14 o 
  12   6   2        2.15       -5.00      5.48 o 
  13   6   2       44.91       45.11      8.11 o 
  14   6   2        1.25        1.51      7.55 o 
   0   7   2      904.89      849.74     25.56 o 
   1   7   2      951.36     1055.97     14.59 o 
   2   7   2      429.04      464.77      9.80 o 
   3   7   2     1220.84     1161.08     16.99 o 
   4   7   2       64.13       70.39      4.34 o 
   5   7   2       58.99       58.55      4.22 o 
   6   7   2      214.25      249.19      9.61 o 
   7   7   2      135.02      136.29      8.15 o 
   8   7   2      299.07      316.50     10.23 o 
   9   7   2       54.21       53.26      5.56 o 
  10   7   2       29.18       28.47      5.62 o 
  11   7   2       52.03       32.78      6.09 o 
  12   7   2        5.17       -0.78      5.53 o 
  13   7   2        8.17        2.51      6.93 o 
  14   7   2        3.21        2.47      7.77 o 
   0   8   2     1240.33     1399.24     23.07 o 
   1   8   2      772.39      747.48     10.96 o 
   2   8   2      140.67      160.84      7.03 o 
   3   8   2     1148.67     1184.82     16.87 o 
   4   8   2      383.39      477.62     10.06 o 
   5   8   2       43.80       46.99      4.06 o 
   6   8   2      347.96      357.01      9.87 o 
   7   8   2      126.24      139.91      7.85 o 
   8   8   2       25.43       22.72      4.62 o 
   9   8   2       81.80       77.85      7.29 o 
  10   8   2       94.62      115.21     12.94 o 
  11   8   2        4.69        5.49      5.43 o 
  12   8   2        1.48        1.31      6.22 o 
  13   8   2       29.35       24.17      8.61 o 
   0   9   2     1452.03     1491.08     24.37 o 
   1   9   2     1044.91     1010.05     15.24 o 
   2   9   2      500.45      499.76     10.16 o 
   3   9   2       11.39        7.06      3.15 o 
   4   9   2       21.27        8.81      2.75 o 
   5   9   2       49.02       46.68      7.14 o 
   6   9   2        0.06        5.27      3.91 o 
   7   9   2       76.80       82.79      7.63 o 
   8   9   2      291.47      327.93     11.78 o 
   9   9   2       40.80       36.71      6.45 o 
  10   9   2      204.40      203.30     12.08 o 
  11   9   2        8.10        5.89      6.64 o 
  12   9   2        5.12        1.03      6.80 o 
  13   9   2        3.60       -0.22      7.56 o 
   0  10   2      517.51      572.74     16.39 o 
   1  10   2      739.33      764.59     15.70 o 
   2  10   2       46.40       47.68      7.23 o 
   3  10   2       24.56       18.78      3.28 o 
   4  10   2       68.49       70.19      5.12 o 
   5  10   2       17.77       17.45      3.56 o 
   6  10   2      226.12      233.40      9.96 o 
   7  10   2       30.88       13.92      4.71 o 
   8  10   2        5.18        5.28      4.67 o 
   9  10   2       84.31       83.08      8.40 o 
  10  10   2        0.27       -1.99      5.15 o 
  11  10   2       22.27       18.26      7.28 o 
  12  10   2        9.70        7.95      7.84 o 
  13  10   2        8.42       -2.88      7.92 o 
   0  11   2     1260.77     1336.42     28.23 o 
   1  11   2      173.93      173.10      8.01 o 
   2  11   2       68.67       54.13      4.55 o 
   3  11   2      123.95      110.76      6.21 o 
   4  11   2       80.53       95.97      6.49 o 
   5  11   2       48.46       55.01      5.16 o 
   6  11   2       14.37        8.60      4.43 o 
   7  11   2       59.57       50.80      7.01 o 
   8  11   2       28.83       34.18      6.53 o 
   9  11   2       69.86       59.70      7.91 o 
  10  11   2      120.91      106.50     12.08 o 
  11  11   2       15.17       15.70      7.37 o 
  12  11   2       51.49       33.61      9.00 o 
   0  12   2       23.18       16.23      5.01 o 
   1  12   2        4.36        4.19      3.00 o 
   2  12   2        0.27       -3.05      4.53 o 
   3  12   2      155.71      136.71     11.60 o 
   4  12   2       42.24       32.99      6.55 o 
   5  12   2      452.05      474.36     16.58 o 
   6  12   2      293.42      286.48     15.76 o 
   7  12   2       84.31       79.98      8.48 o 
   8  12   2        9.86       17.31      5.64 o 
   9  12   2        7.89        5.66      5.48 o 
  10  12   2       49.96       52.61      8.15 o 
  11  12   2        0.03        2.50      7.00 o 
  12  12   2        5.11        9.50      8.25 o 
   0  13   2       13.62       19.18      5.97 o 
   1  13   2      189.85      199.01      9.51 o 
   2  13   2        0.00        0.35      3.43 o 
   3  13   2      400.03      416.37     12.92 o 
   4  13   2       25.35       25.68      5.85 o 
   5  13   2      488.76      512.06     19.61 o 
   6  13   2        0.84        3.31      4.69 o 
   7  13   2       65.97       59.54      7.55 o 
   8  13   2        8.41        7.03      5.50 o 
   9  13   2        0.68       -2.13      5.87 o 
  10  13   2       54.33       55.71      8.77 o 
  11  13   2        1.31       -0.66      7.80 o 
   0  14   2      308.76      323.65     27.16 o 
   1  14   2       32.18       33.91      6.65 o 
   2  14   2        4.28        4.27      4.04 o 
   3  14   2      314.12      323.39     13.78 o 
   4  14   2       22.94       22.41      5.69 o 
   5  14   2      230.65      235.15     13.69 o 
   6  14   2       22.64       16.97      6.47 o 
   7  14   2       47.10       48.22      9.25 o 
   8  14   2       14.23       13.38      6.91 o 
   9  14   2        0.12        5.80      7.30 o 
  10  14   2        1.70        5.28      8.42 o 
  11  14   2       12.06        6.37      9.58 o 
   0  15   2      484.33      542.51     20.34 o 
   1  15   2       39.67       31.47      5.69 o 
   2  15   2        0.85        9.55      5.50 o 
   3  15   2        6.79        3.08      5.15 o 
   4  15   2       49.25       45.67      8.16 o 
   5  15   2       13.18       12.88      6.40 o 
   6  15   2       10.38       17.68      6.82 o 
   7  15   2       18.88       17.09      7.47 o 
   8  15   2       24.20       20.81     10.28 o 
   9  15   2        2.18        0.07      8.14 o 
  10  15   2        1.29       -3.90      8.94 o 
   0  16   2       53.17       63.18      8.98 o 
   1  16   2      100.78       91.91      8.17 o 
   2  16   2       26.24       15.38      6.23 o 
   3  16   2        0.00       -5.20      5.20 o 
   4  16   2       31.17       29.91      7.85 o 
   5  16   2        4.44        1.98      6.48 o 
   6  16   2       41.43       24.31      8.09 o 
   7  16   2       35.79       26.12      8.36 o 
   8  16   2        4.09       -1.23      8.69 o 
   9  16   2        3.31       16.02      9.90 o 
   0  17   2       21.75       14.03     12.13 o 
   1  17   2        0.03       -2.13      5.32 o 
   2  17   2       22.42       11.39      6.97 o 
   3  17   2       17.36       13.68      6.89 o 
   4  17   2        7.46        4.56      7.86 o 
   5  17   2       31.88       30.23      8.27 o 
   6  17   2        0.05       -3.40      7.14 o 
   7  17   2        3.77        0.17      9.22 o 
   8  17   2        1.52        3.89      9.65 o 
   0  18   2       39.77       33.22     12.32 o 
   1  18   2       11.42        7.65      7.79 o 
   2  18   2       17.93       13.21      8.04 o 
   3  18   2        1.70       -6.86      6.86 o 
   4  18   2        0.09       -0.49      7.24 o 
   5  18   2        2.28        7.43      8.24 o 
   6  18   2        2.23        3.03      8.05 o 
   7  18   2        0.52        7.21      9.35 o 
   0  19   2        0.00        6.63     12.24 o 
   1  19   2       67.00       60.72     11.40 o 
   2  19   2       19.39       19.26      9.06 o 
   3  19   2        0.17        5.71      8.50 o 
   4  19   2       20.93       23.47      9.63 o 
   5  19   2        0.18       -2.65      8.87 o 
   0  20   2        6.89        1.81     13.14 o 
   1  20   2       12.01        5.79      9.32 o 
   2  20   2        0.02       -4.25      8.91 o 
   3  20   2        8.25       13.47     10.01 o 
   1   1   3      131.26      122.32      6.10 o 
   2   1   3       65.12       68.72      3.19 o 
   3   1   3      185.44      197.12      7.64 o 
   4   1   3     1849.39     1880.66     24.41 o 
   5   1   3        2.64       -0.86      3.33 o 
   6   1   3       15.80       15.01      2.87 o 
   7   1   3     1388.85     1363.97     22.21 o 
   8   1   3      325.86      361.56     14.40 o 
   9   1   3       68.13       63.81      6.83 o 
  10   1   3       65.01       51.96      6.31 o 
  11   1   3       97.39       96.52     10.76 o 
  12   1   3      401.69      447.36     16.59 o 
  13   1   3        6.40       11.14      6.20 o 
  14   1   3       66.10       62.54     10.41 o 
   1   2   3     1059.58     1103.46     14.08 o 
   2   2   3       39.57       34.16      1.94 o 
   3   2   3       12.58        9.73      2.18 o 
   4   2   3      310.01      284.95      8.71 o 
   5   2   3      433.56      460.75     11.21 o 
   6   2   3      175.46      183.95      7.13 o 
   7   2   3       26.61       31.88      4.09 o 
   8   2   3       21.62       15.55      4.33 o 
   9   2   3      252.17      239.30     10.29 o 
  10   2   3      299.43      276.01     12.15 o 
  11   2   3       52.67       54.35      7.44 o 
  12   2   3        5.26        5.07      5.63 o 
  13   2   3       16.26        9.57      6.54 o 
  14   2   3       12.75       13.39      7.74 o 
   1   3   3     2042.42     1995.10     19.12 o 
   2   3   3      694.83      694.76      8.94 o 
   3   3   3       71.98       61.99      2.89 o 
   4   3   3      594.53      551.24      8.31 o 
   5   3   3     1343.49     1393.07     15.77 o 
   6   3   3       53.70       55.05      3.62 o 
   7   3   3       32.02       25.66      3.79 o 
   8   3   3      193.33      206.34     10.24 o 
   9   3   3        1.54       -1.00      3.38 o 
  10   3   3       38.93       45.35      6.41 o 
  11   3   3        0.60        6.50      5.27 o 
  12   3   3        0.00       -5.24      5.26 o 
  13   3   3       16.80        5.99      6.90 o 
  14   3   3       11.76        7.20      8.03 o 
   1   4   3       40.41       38.34      2.51 o 
   2   4   3      134.49      150.91      4.34 o 
   3   4   3       60.63       67.15      4.22 o 
   4   4   3        8.42        6.72      1.80 o 
   5   4   3       30.85       34.37      3.02 o 
   6   4   3       86.43       88.81      4.30 o 
   7   4   3      240.67      256.96      7.72 o 
   8   4   3       17.40       16.47      3.01 o 
   9   4   3      177.00      194.94     10.67 o 
  10   4   3       36.96       44.25      5.58 o 
  11   4   3        1.20        7.82      4.93 o 
  12   4   3       34.42       38.40      6.68 o 
  13   4   3        1.12       12.15      7.13 o 
  14   4   3       94.90      136.14     15.94 o 
   1   5   3       39.37       55.19      3.14 o 
   2   5   3     1232.09     1287.98     15.12 o 
   3   5   3       65.39       78.06      3.62 o 
   4   5   3      591.68      638.39      9.92 o 
   5   5   3       62.33       72.32      3.65 o 
   6   5   3        0.03        2.59      2.27 o 
   7   5   3       28.45       32.07      3.46 o 
   8   5   3       43.52       39.09      4.08 o 
   9   5   3        3.86        3.60      3.17 o 
  10   5   3       23.13       31.27      4.88 o 
  11   5   3       31.27       36.19      5.87 o 
  12   5   3       59.56       61.99      7.99 o 
  13   5   3        0.02        0.96      6.89 o 
  14   5   3       10.13       19.98      9.55 o 
   1   6   3     1009.72     1060.17     12.86 o 
   2   6   3     2275.56     2487.29     25.56 o 
   3   6   3       10.71        9.62      2.30 o 
   4   6   3      312.23      280.87      8.52 o 
   5   6   3      667.70      663.55     13.95 o 
   6   6   3      360.93      376.18      9.53 o 
   7   6   3      251.77      242.16      8.68 o 
   8   6   3      180.12      196.32     11.31 o 
   9   6   3      102.03      120.06      8.16 o 
  10   6   3      137.62      170.42      8.99 o 
  11   6   3       84.71       88.76      7.46 o 
  12   6   3      223.73      274.95     12.49 o 
  13   6   3        3.71        3.19      8.04 o 
  14   6   3        4.10        7.08      9.38 o 
   1   7   3        2.21        2.36      1.62 o 
   2   7   3       99.09       80.21      5.69 o 
   3   7   3        0.66        0.27      1.99 o 
   4   7   3        0.24        2.11      2.27 o 
   5   7   3        3.92        5.36      2.70 o 
   6   7   3      153.35      161.96      7.03 o 
   7   7   3       15.06       19.03      6.16 o 
   8   7   3       79.84       97.65      6.51 o 
   9   7   3        3.28        6.37      4.35 o 
  10   7   3        5.03       11.85      4.59 o 
  11   7   3       28.67       29.33      6.27 o 
  12   7   3        9.31        4.08      6.94 o 
  13   7   3        9.12        4.97      8.13 o 
   1   8   3       32.12       33.21      3.80 o 
   2   8   3       59.68       70.83      4.49 o 
   3   8   3        2.00        4.29      2.39 o 
   4   8   3       39.57       34.02      5.40 o 
   5   8   3       20.22       11.73      3.04 o 
   6   8   3       32.61       36.05      4.35 o 
   7   8   3        0.29        1.87      3.36 o 
   8   8   3       31.36       21.34      4.74 o 
   9   8   3       29.49       28.28      6.13 o 
  10   8   3        6.43        3.99      4.69 o 
  11   8   3       29.27       37.31      7.29 o 
  12   8   3       16.94       15.23      7.44 o 
  13   8   3        0.75        8.93      8.32 o 
   1   9   3        5.10        3.54      2.36 o 
   2   9   3        0.55        2.92      2.52 o 
   3   9   3       24.03       18.29      3.08 o 
   4   9   3       49.59       61.94      4.81 o 
   5   9   3        1.75        0.96      3.15 o 
   6   9   3        3.61       -1.22      2.96 o 
   7   9   3       10.56       15.54      4.09 o 
   8   9   3       41.37       49.33      7.98 o 
   9   9   3       44.56       44.17      6.16 o 
  10   9   3       27.33       23.64      6.43 o 
  11   9   3       40.39       40.14      9.67 o 
  12   9   3        9.00        5.41      8.52 o 
  13   9   3        0.39        5.31      9.39 o 
   1  10   3       15.89        6.92      2.55 o 
   2  10   3       17.60       10.05      2.94 o 
   3  10   3      301.81      332.45      9.54 o 
   4  10   3       27.85       15.99      3.37 o 
   5  10   3      112.31      102.23      7.01 o 
   6  10   3       16.94       11.86      3.65 o 
   7  10   3      323.26      306.65     11.53 o 
   8  10   3       11.23       12.24      4.70 o 
   9  10   3      126.13      131.30     10.49 o 
  10  10   3       13.50       13.66      6.40 o 
  11  10   3       20.42       22.14      8.52 o 
  12  10   3       10.20        3.00      9.63 o 
   1  11   3      173.68      180.85      7.09 o 
   2  11   3        1.52       -0.28      2.66 o 
   3  11   3       50.05       50.18      4.74 o 
   4  11   3      100.73      100.42     10.15 o 
   5  11   3       39.91       43.72      7.22 o 
   6  11   3        2.84        1.99      3.68 o 
   7  11   3        6.05        0.47      4.12 o 
   8  11   3      177.31      156.49     10.64 o 
   9  11   3       36.48       25.57      6.63 o 
  10  11   3        4.87        0.02      7.05 o 
  11  11   3       15.02        7.67      8.16 o 
  12  11   3        3.92       -1.59     11.65 o 
   1  12   3        6.69        6.99      3.04 o 
   2  12   3       12.65       12.45      5.91 o 
   3  12   3       46.18       45.64      4.84 o 
   4  12   3       79.34       99.53      6.75 o 
   5  12   3       92.38       88.19      6.69 o 
   6  12   3      152.86      166.18      8.77 o 
   7  12   3       11.26        6.62      5.24 o 
   8  12   3       92.57       99.42      9.24 o 
   9  12   3        6.22       -1.15      5.86 o 
  10  12   3       76.11       68.51     10.30 o 
  11  12   3        8.90        3.68      8.64 o 
   1  13   3       82.57       77.52      6.62 o 
   2  13   3      280.25      299.18     11.51 o 
   3  13   3        0.00        4.54      3.62 o 
   4  13   3       13.45       10.08      4.03 o 
   5  13   3       56.42       51.16      8.96 o 
   6  13   3       32.22       23.22      5.89 o 
   7  13   3       41.57       30.07      6.77 o 
   8  13   3       17.46       15.00      6.40 o 
   9  13   3       24.51       23.95      7.36 o 
  10  13   3        3.21        2.72      7.11 o 
  11  13   3        0.31       -2.35      8.21 o 
   1  14   3       40.99       29.84      5.08 o 
   2  14   3        8.31        6.82      4.57 o 
   3  14   3       57.00       64.59      6.74 o 
   4  14   3       20.29       13.65      4.44 o 
   5  14   3       19.09       18.34      5.21 o 
   6  14   3        1.20        9.06      5.41 o 
   7  14   3      106.44      109.58      9.88 o 
   8  14   3        0.15       -5.62      5.62 o 
   9  14   3        8.27        8.54      7.31 o 
  10  14   3        0.84        0.10      7.71 o 
   1  15   3        6.65        0.09      4.00 o 
   2  15   3        5.42        9.57      4.53 o 
   3  15   3        2.96       -0.03      5.50 o 
   4  15   3       34.85       27.49      8.35 o 
   5  15   3        0.98        3.57      5.39 o 
   6  15   3        2.94        1.06      5.64 o 
   7  15   3        3.31        4.11      5.88 o 
   8  15   3       85.10       83.12     11.34 o 
   9  15   3        0.19       -4.31      7.54 o 
   1  16   3        0.33       -2.21      4.41 o 
   2  16   3       41.88       41.68      7.03 o 
   3  16   3        0.61       -5.53      5.53 o 
   4  16   3       36.01       42.57      7.61 o 
   5  16   3        0.57       -1.43      6.19 o 
   6  16   3       48.64       57.38     10.25 o 
   7  16   3        6.65        2.25      7.43 o 
   8  16   3        0.06       -8.48      8.48 o 
   1  17   3       31.97       38.01      7.22 o 
   2  17   3       65.31       48.66      7.46 o 
   3  17   3        3.15        0.50      6.39 o 
   4  17   3        1.16        7.38      6.81 o 
   5  17   3       28.65       50.69      8.74 o 
   6  17   3        1.86       -0.41      7.95 o 
   7  17   3        1.53       -1.32      7.33 o 
   1  18   3        4.56        2.92      6.15 o 
   2  18   3       21.98       13.92      6.81 o 
   3  18   3        0.99       -1.56      6.84 o 
   4  18   3        4.62       -6.91      6.91 o 
   5  18   3       11.81       13.59      8.17 o 
   6  18   3        1.48        3.84     11.23 o 
   1  19   3        0.21        1.41      7.08 o 
   2  19   3        9.63        1.68      6.60 o 
   3  19   3        1.42       -6.54      6.54 o 
   4  19   3        0.95       10.75      8.62 o 
   0   0   4     1199.55     1268.49     27.81 o 
   1   0   4      680.98      695.70     13.58 o 
   2   0   4       55.89       47.49      5.48 o 
   3   0   4     3306.15     3401.99     47.59 o 
   4   0   4      332.68      331.32     12.77 o 
   5   0   4       70.94       83.79     14.38 o 
   6   0   4        4.25        1.86      3.79 o 
   7   0   4       71.23       78.67      7.09 o 
   8   0   4        0.02       -0.22      6.09 o 
   9   0   4        9.68        2.12      8.26 o 
  10   0   4       15.04       20.33     18.48 o 
  11   0   4      105.12       88.31     15.54 o 
  12   0   4       16.06       15.44     11.74 o 
  13   0   4       45.24       44.00     15.11 o 
  14   0   4        1.42        4.86     12.64 o 
   0   1   4      367.83      402.81     16.06 o 
   1   1   4      233.54      240.17      6.65 o 
   2   1   4       34.22       34.87      4.06 o 
   3   1   4      103.30       94.61      4.97 o 
   4   1   4       36.55       36.08      4.10 o 
   5   1   4        0.09       -0.88      1.99 o 
   6   1   4       57.21       58.09      7.79 o 
   7   1   4       42.40       39.21      4.25 o 
   8   1   4       41.09       37.32      4.79 o 
   9   1   4        0.06        5.21      4.88 o 
  10   1   4       93.10       88.09     10.42 o 
  11   1   4       79.21       64.73     10.10 o 
  12   1   4       62.81       54.40     10.58 o 
  13   1   4       17.63        7.37      8.62 o 
  14   1   4       10.62        6.84     11.82 o 
   0   2   4      929.98      989.29     16.84 o 
   1   2   4      124.04      122.36      7.42 o 
   2   2   4      219.83      238.30      6.16 o 
   3   2   4        2.64        1.75      1.73 o 
   4   2   4       68.34       72.16      3.34 o 
   5   2   4      218.63      250.64      8.96 o 
   6   2   4        1.36        0.90      2.04 o 
   7   2   4       37.33       35.31      4.71 o 
   8   2   4      175.90      200.73     10.87 o 
   9   2   4      186.62      176.43     11.99 o 
  10   2   4       40.58       29.05      7.85 o 
  11   2   4       17.85       19.26      9.45 o 
  12   2   4        0.19        7.09      8.01 o 
  13   2   4       73.64       60.97     11.76 o 
  14   2   4        0.93       -2.11      9.17 o 
   0   3   4      769.69      853.88     14.77 o 
   1   3   4     1137.76     1168.58     14.41 o 
   2   3   4      244.75      256.59      6.21 o 
   3   3   4        0.74       -0.29      1.39 o 
   4   3   4      317.57      315.91      7.55 o 
   5   3   4      435.89      445.59      8.12 o 
   6   3   4      488.69      468.06      9.52 o 
   7   3   4        2.04        1.91      5.02 o 
   8   3   4       96.86      106.44     10.29 o 
   9   3   4      190.13      212.36     10.97 o 
  10   3   4      438.21      506.15     24.77 o 
  11   3   4        5.29        4.48      7.10 o 
  12   3   4        0.00        5.58      8.02 o 
  13   3   4        4.89       11.07      8.89 o 
   0   4   4     1216.65     1177.89     23.27 o 
   1   4   4      305.50      316.54      6.04 o 
   2   4   4      823.81      918.90     11.59 o 
   3   4   4      261.39      266.00      6.73 o 
   4   4   4      200.06      220.34      7.58 o 
   5   4   4      409.09      378.30      7.81 o 
   6   4   4      104.85      126.40      6.29 o 
   7   4   4       10.82        5.10      3.29 o 
   8   4   4      130.66      109.46      8.58 o 
   9   4   4      343.86      359.08     13.72 o 
  10   4   4       61.90       63.32      9.51 o 
  11   4   4        8.43        2.85      5.47 o 
  12   4   4       27.96       46.48      8.27 o 
  13   4   4       50.80       46.54     16.07 o 
   0   5   4      234.71      271.42      8.31 o 
   1   5   4      220.03      251.28      5.78 o 
   2   5   4        6.84        5.52      1.83 o 
   3   5   4      270.83      293.03      6.52 o 
   4   5   4       71.94       84.86      5.87 o 
   5   5   4       16.54       13.69      3.14 o 
   6   5   4        0.10       -2.47      2.47 o 
   7   5   4        9.40        7.00      3.41 o 
   8   5   4       60.27       59.17      7.22 o 
   9   5   4       44.71       36.09      5.61 o 
  10   5   4       34.81       36.55      7.42 o 
  11   5   4       77.40       78.24      9.71 o 
  12   5   4        8.13       -1.65      7.04 o 
  13   5   4        4.38       -4.84      7.81 o 
   0   6   4     1661.90     1668.94     26.05 o 
   1   6   4       49.87       66.96      4.59 o 
   2   6   4      355.99      328.03      7.87 o 
   3   6   4      206.08      204.71      5.88 o 
   4   6   4        5.76        6.63      2.47 o 
   5   6   4        7.15        1.62      2.58 o 
   6   6   4       83.95       89.17      8.22 o 
   7   6   4      147.70      164.28      8.44 o 
   8   6   4       84.28       91.21      7.18 o 
   9   6   4        0.56        3.12      4.29 o 
  10   6   4       55.71       44.35      9.33 o 
  11   6   4       38.01       26.01      7.70 o 
  12   6   4       13.90       10.41      7.39 o 
  13   6   4        0.13       -7.38      7.38 o 
   0   7   4        1.85        6.87      2.83 o 
   1   7   4      415.49      436.99      8.18 o 
   2   7   4        0.27        4.88      2.03 o 
   3   7   4     1172.10     1196.51     16.53 o 
   4   7   4       14.70       13.98      3.87 o 
   5   7   4      302.67      308.88     10.17 o 
   6   7   4       49.62       44.78      7.35 o 
   7   7   4      140.94      145.85      9.09 o 
   8   7   4        8.29        6.98      4.56 o 
   9   7   4      186.11      189.25     12.70 o 
  10   7   4        8.12        9.73      6.60 o 
  11   7   4        5.57        7.67      6.45 o 
  12   7   4       10.15        1.45      7.42 o 
  13   7   4        0.04        4.74      9.53 o 
   0   8   4      389.27      341.90     10.73 o 
   1   8   4       81.67       85.18      4.91 o 
   2   8   4       11.21       17.93      2.93 o 
   3   8   4      148.37      142.63      6.38 o 
   4   8   4       43.50       43.91      5.52 o 
   5   8   4      204.02      191.39      8.55 o 
   6   8   4        0.42        1.38      3.76 o 
   7   8   4      152.11      160.42     15.94 o 
   8   8   4        3.19        1.18      4.67 o 
   9   8   4       87.20       99.92     11.31 o 
  10   8   4        0.95       -4.01      5.59 o 
  11   8   4       32.38       34.15      9.57 o 
  12   8   4        6.36       -7.10      8.99 o 
   0   9   4       51.37       49.70      8.76 o 
   1   9   4        1.14        7.77      2.57 o 
   2   9   4       76.24       76.84      6.44 o 
   3   9   4      606.65      577.16     12.68 o 
   4   9   4       13.87       13.49      3.37 o 
   5   9   4     1278.12     1345.19     24.10 o 
   6   9   4       45.01       46.53      8.62 o 
   7   9   4      195.39      208.09     14.56 o 
   8   9   4      184.87      185.41     13.29 o 
   9   9   4       23.75       15.20      7.24 o 
  10   9   4       98.23      104.97     12.57 o 
  11   9   4        0.02       -0.68      8.39 o 
  12   9   4       12.66       28.11     11.33 o 
   0  10   4      543.90      519.72     16.29 o 
   1  10   4       52.15       52.10      4.32 o 
   2  10   4      343.76      354.98      9.54 o 
   3  10   4      216.13      237.97      9.40 o 
   4  10   4       57.26       66.55      7.21 o 
   5  10   4       15.92        6.47      4.11 o 
   6  10   4       51.28       42.37      5.71 o 
   7  10   4       92.35       86.60      8.06 o 
   8  10   4       98.86       94.62     12.95 o 
   9  10   4        3.65        7.55      5.93 o 
  10  10   4       14.75        3.83      6.96 o 
  11  10   4        0.41        8.99      9.73 o 
  12  10   4        1.55       15.89     10.40 o 
   0  11   4       30.15       36.12      6.05 o 
   1  11   4       95.84      105.15      6.30 o 
   2  11   4       10.47        9.31      3.09 o 
   3  11   4        1.13        1.59      3.07 o 
   4  11   4       74.94       64.64      6.19 o 
   5  11   4        2.83        7.24      4.43 o 
   6  11   4      157.81      125.65      8.67 o 
   7  11   4       18.25       22.35      5.89 o 
   8  11   4       15.89       16.11      6.78 o 
   9  11   4        8.89        0.41      6.36 o 
  10  11   4        1.96        3.22      7.23 o 
  11  11   4        0.02        0.37      8.17 o 
   0  12   4       69.83       94.00      8.99 o 
   1  12   4       70.60       62.83      5.41 o 
   2  12   4       98.23       94.10      6.53 o 
   3  12   4        8.00        7.73      3.36 o 
   4  12   4      221.54      251.13     10.91 o 
   5  12   4       31.99       39.95      5.90 o 
   6  12   4      175.09      187.51     11.05 o 
   7  12   4        0.63       -4.80      4.80 o 
   8  12   4        7.18        5.89      6.42 o 
   9  12   4       49.71       47.16      9.37 o 
  10  12   4        0.00       -0.52      7.71 o 
   0  13   4      100.10       97.19      9.97 o 
   1  13   4       14.64       11.44      4.57 o 
   2  13   4       48.27       72.06      6.32 o 
   3  13   4       24.19       16.93      4.82 o 
   4  13   4       45.74       51.61      7.52 o 
   5  13   4       27.72       18.54      5.37 o 
   6  13   4      173.30      193.98     13.37 o 
   7  13   4       11.29        6.95      9.59 o 
   8  13   4       36.96       29.73      8.51 o 
   9  13   4        4.24       -3.52      7.40 o 
  10  13   4        3.94       -6.92      7.73 o 
   0  14   4       91.02      103.17     18.97 o 
   1  14   4        1.07        2.83      3.96 o 
   2  14   4       11.19        3.53      4.67 o 
   3  14   4       98.82       77.44      7.61 o 
   4  14   4        0.44       -1.17      5.43 o 
   5  14   4        5.45        0.12      5.22 o 
   6  14   4        3.60        5.41      6.45 o 
   7  14   4        0.32       -0.47      7.10 o 
   8  14   4        5.84        2.21      7.23 o 
   9  14   4       30.62        8.21      8.14 o 
   0  15   4       16.97       17.31      7.11 o 
   1  15   4       46.53       41.32      6.10 o 
   2  15   4        0.23        1.97      4.93 o 
   3  15   4       16.24        7.68      5.15 o 
   4  15   4       52.04       48.90      7.95 o 
   5  15   4        1.24        1.82      6.59 o 
   6  15   4        3.69        5.60      6.75 o 
   7  15   4        0.05        4.21      7.00 o 
   8  15   4       29.78       28.13      8.51 o 
   0  16   4        1.28        5.38      7.27 o 
   1  16   4        0.30       -1.02      4.81 o 
   2  16   4        8.23        8.14      5.77 o 
   3  16   4        1.41       -3.95      6.04 o 
   4  16   4        0.01        1.86      9.38 o 
   5  16   4       41.85       49.70      9.85 o 
   6  16   4       37.46       30.53     10.06 o 
   7  16   4       18.49       25.83     10.44 o 
   0  17   4        0.05        3.53      7.90 o 
   1  17   4        0.44       -1.15      5.57 o 
   2  17   4        0.70        2.24      6.57 o 
   3  17   4        0.03       -2.73      6.32 o 
   4  17   4       12.95        8.25      7.13 o 
   5  17   4        0.11       -7.53      7.53 o 
   6  17   4        5.14        8.28     11.05 o 
   0  18   4        0.06        3.05      9.78 o 
   1  18   4        1.27        0.66      6.90 o 
   2  18   4        0.03       11.60      7.72 o 
   3  18   4        6.38       -3.84      7.27 o 
   4  18   4        0.25        1.55      7.40 o 
   0  19   4        1.41       -0.73     14.24 o 
   1  19   4        0.54       -2.23      8.45 o 
   1   1   5        7.08       12.99      2.65 o 
   2   1   5      567.35      571.11     11.94 o 
   3   1   5      274.37      292.49      8.25 o 
   4   1   5      236.82      263.90      8.30 o 
   5   1   5        5.82        5.62      3.09 o 
   6   1   5       22.90       35.45      5.64 o 
   7   1   5      434.97      423.27     14.80 o 
   8   1   5       57.51       53.99      6.72 o 
   9   1   5        6.87        9.85      5.18 o 
  10   1   5       14.96        6.20      7.05 o 
  11   1   5      142.86      182.87     15.19 o 
  12   1   5        8.69        8.16      8.76 o 
  13   1   5       19.90       20.27     10.34 o 
   1   2   5      225.98      245.27     12.27 o 
   2   2   5        0.13        0.13      2.24 o 
   3   2   5       34.66       52.26      4.50 o 
   4   2   5        2.10        2.68      2.43 o 
   5   2   5       16.73       11.30      2.90 o 
   6   2   5       39.61       51.94      6.36 o 
   7   2   5      178.39      191.16      9.67 o 
   8   2   5       11.44       18.26      5.50 o 
   9   2   5        0.71       -0.21      5.55 o 
  10   2   5        6.61        7.74      7.31 o 
  11   2   5        5.80       -2.25      7.46 o 
  12   2   5        0.16       -4.70      7.77 o 
  13   2   5      109.66       86.15     13.20 o 
   1   3   5      191.71      226.55      8.53 o 
   2   3   5      539.88      568.04     17.74 o 
   3   3   5      159.67      162.71      7.06 o 
   4   3   5       17.01       11.45      3.02 o 
   5   3   5      848.20      874.68     14.28 o 
   6   3   5       13.06        5.84      3.02 o 
   7   3   5      119.62       95.22      8.46 o 
   8   3   5        0.27       -3.92      3.92 o 
   9   3   5      306.68      274.74     13.21 o 
  10   3   5        0.90        8.15      5.50 o 
  11   3   5        6.18       -1.79      5.78 o 
  12   3   5        7.55       -1.81      6.36 o 
  13   3   5        2.71        3.08      7.84 o 
   1   4   5       16.56       12.76      2.90 o 
   2   4   5      280.54      295.55      8.69 o 
   3   4   5       67.42       69.37      4.78 o 
   4   4   5       77.00       68.36      4.82 o 
   5   4   5       94.12       79.66      8.76 o 
   6   4   5      205.21      201.70      8.92 o 
   7   4   5       14.71        8.55      4.48 o 
   8   4   5        5.14        9.60      4.62 o 
   9   4   5       59.11       61.76      8.34 o 
  10   4   5       30.38       18.70      6.33 o 
  11   4   5      220.35      217.59     14.29 o 
  12   4   5        0.04        0.94      6.81 o 
   1   5   5       13.34       17.56      3.02 o 
   2   5   5        0.55       -1.68      1.98 o 
   3   5   5      427.52      443.08     10.48 o 
   4   5   5      164.42      180.38      8.22 o 
   5   5   5       53.45       56.19      5.18 o 
   6   5   5       30.54       31.44      5.00 o 
   7   5   5      217.18      235.59     13.99 o 
   8   5   5      296.12      314.21     14.70 o 
   9   5   5        5.61        4.48      4.87 o 
  10   5   5        0.23       -2.29      5.51 o 
  11   5   5        2.17       -2.43      5.98 o 
  12   5   5        4.88        8.02      7.69 o 
   1   6   5      386.20      394.85      9.67 o 
   2   6   5       35.66       33.79      4.70 o 
   3   6   5      365.26      376.45      9.86 o 
   4   6   5       32.48       29.33      4.13 o 
   5   6   5       45.60       50.07      5.18 o 
   6   6   5       80.40       70.54      6.58 o 
   7   6   5      116.24      142.91     10.46 o 
   8   6   5        5.62        6.54      6.94 o 
   9   6   5       36.13       21.02      5.73 o 
  10   6   5        5.28       11.25      5.88 o 
  11   6   5        0.99        0.81      6.95 o 
  12   6   5        6.89        9.06      8.15 o 
   1   7   5        4.74        3.27      2.78 o 
   2   7   5      359.42      347.86     10.73 o 
   3   7   5       86.83       96.24      5.89 o 
   4   7   5       26.90       26.83      4.27 o 
   5   7   5        1.77       -1.49      3.31 o 
   6   7   5      140.16      128.34      8.95 o 
   7   7   5      171.41      191.37     13.43 o 
   8   7   5      165.04      173.03     15.40 o 
   9   7   5        7.95        3.66      6.58 o 
  10   7   5       17.89       12.37      7.30 o 
  11   7   5       59.82       40.95     10.23 o 
  12   7   5       11.14        9.10     11.16 o 
   1   8   5       68.43       66.66      5.62 o 
   2   8   5       12.41       11.17      3.29 o 
   3   8   5      138.29      150.18      7.35 o 
   4   8   5       61.78       50.54      5.09 o 
   5   8   5        6.00        5.80      4.25 o 
   6   8   5       68.84       69.13      7.20 o 
   7   8   5       14.72       12.91      5.74 o 
   8   8   5        0.11        2.28      5.86 o 
   9   8   5       12.38       10.44      6.77 o 
  10   8   5        6.50        4.74      6.87 o 
  11   8   5        3.52       11.49      9.05 o 
   1   9   5      266.98      297.36     10.56 o 
   2   9   5       80.66       73.54      6.09 o 
   3   9   5      135.11      123.85      7.20 o 
   4   9   5        0.99       -3.13      3.18 o 
   5   9   5       50.54       57.30      6.55 o 
   6   9   5       23.24       21.15      5.50 o 
   7   9   5        0.02       -4.21      5.22 o 
   8   9   5        3.28        2.63      7.99 o 
   9   9   5        0.06       -3.06      6.25 o 
  10   9   5        0.06       11.05      7.51 o 
  11   9   5        2.46        1.66      8.37 o 
   1  10   5       23.06       26.99      6.86 o 
   2  10   5       90.92       86.61      6.65 o 
   3  10   5      101.54      109.01      7.53 o 
   4  10   5      177.34      223.56      9.52 o 
   5  10   5       13.64       11.81      4.62 o 
   6  10   5        1.19       -4.15      4.69 o 
   7  10   5       51.23       39.99      8.06 o 
   8  10   5       48.58       48.60      9.15 o 
   9  10   5       18.59        9.57      7.56 o 
  10  10   5        2.69       -3.27      7.08 o 
   1  11   5       78.20       71.64     11.09 o 
   2  11   5      269.04      317.42     13.33 o 
   3  11   5       81.19       73.84      7.03 o 
   4  11   5        2.95        3.98      4.08 o 
   5  11   5        0.90        0.79      4.58 o 
   6  11   5       34.26       53.85     12.80 o 
   7  11   5        2.39       -3.21      6.10 o 
   8  11   5        1.89        3.35      6.58 o 
   9  11   5        0.51        2.90      7.16 o 
  10  11   5       10.79       -4.49      9.20 o 
   1  12   5        9.49       16.71      5.26 o 
   2  12   5      186.34      186.47     11.12 o 
   3  12   5      141.00      118.85     14.63 o 
   4  12   5        2.39       -3.84      4.16 o 
   5  12   5        2.25       -4.09      4.28 o 
   6  12   5        0.81        2.20      6.01 o 
   7  12   5      187.31      200.94     13.63 o 
   8  12   5        2.10        8.79      7.28 o 
   9  12   5       16.54        5.57      8.65 o 
   1  13   5       89.76       78.83      8.11 o 
   2  13   5       16.77       14.04      7.64 o 
   3  13   5       41.04       19.54      5.90 o 
   4  13   5       32.50       20.91      6.30 o 
   5  13   5       32.87       32.95      5.71 o 
   6  13   5        0.43       -1.36      6.31 o 
   7  13   5        8.69       -1.07      6.75 o 
   8  13   5       10.26        9.20     10.53 o 
   9  13   5        6.67       11.43     10.70 o 
   1  14   5        2.56        6.06      5.48 o 
   2  14   5        0.32       -1.32      5.42 o 
   3  14   5        0.13        1.58      5.48 o 
   4  14   5       16.33       12.76      7.38 o 
   5  14   5        1.45       -3.20      6.53 o 
   6  14   5        5.91        3.60      6.93 o 
   7  14   5        0.60       11.00      8.68 o 
   8  14   5       26.40       29.01     10.73 o 
   1  15   5        3.47        2.52      5.80 o 
   2  15   5        5.75        5.26      6.11 o 
   3  15   5        2.66        2.06      6.21 o 
   4  15   5       19.29       11.17      6.60 o 
   5  15   5        1.11        4.25      6.75 o 
   6  15   5        1.22        1.93     13.14 o 
   7  15   5        0.24        2.13     23.46 o 
   1  16   5        0.37       -6.22      6.22 o 
   2  16   5        0.32        3.68      6.59 o 
   3  16   5        0.28       -0.50      6.56 o 
   4  16   5        7.06       16.50      7.31 o 
   5  16   5        0.00       -4.96      7.18 o 
   1  17   5        0.67       -1.34      6.46 o 
   2  17   5        1.92       -1.39      6.57 o 
   3  17   5        1.68        3.52      8.41 o 
   4  17   5        5.86       -7.75      7.75 o 
   0   0   6       17.00       25.59     11.77 o 
   1   0   6       21.49       17.04     15.66 o 
   2   0   6       10.17        9.67      6.94 o 
   3   0   6       35.22       18.40      7.15 o 
   4   0   6       61.78       50.17     19.09 o 
   5   0   6      609.59      533.10     26.01 o 
   6   0   6       31.32       36.32      9.47 o 
   7   0   6      368.03      338.92     16.09 o 
   8   0   6        2.21        3.89      5.43 o 
   9   0   6        0.58       -6.84      6.84 o 
  10   0   6        0.71       -7.53     12.40 o 
  11   0   6        9.52       10.73     13.32 o 
  12   0   6       15.68       -6.44     12.62 o 
   0   1   6      191.01      195.73     16.84 o 
   1   1   6       78.52       71.29      7.58 o 
   2   1   6       15.69        5.86      4.23 o 
   3   1   6       41.15       37.94      6.07 o 
   4   1   6      164.85      156.05     11.34 o 
   5   1   6      229.03      228.55     17.42 o 
   6   1   6        1.16        1.89      3.30 o 
   7   1   6       35.16       28.60      7.23 o 
   8   1   6        0.47        0.86      4.33 o 
   9   1   6       54.03       54.54      6.98 o 
  10   1   6        1.37        9.06      9.50 o 
  11   1   6        3.07       12.44      8.68 o 
  12   1   6        4.21        6.84     10.05 o 
   0   2   6        4.67        5.01      6.34 o 
   1   2   6       18.96        8.78      4.50 o 
   2   2   6      153.24      166.24     11.23 o 
   3   2   6       92.53       98.82      8.34 o 
   4   2   6       77.41       73.21      7.21 o 
   5   2   6      438.80      420.62     15.24 o 
   6   2   6      194.16      205.96      9.30 o 
   7   2   6      136.68      143.17      9.09 o 
   8   2   6       43.27       37.07      6.11 o 
   9   2   6        3.82        5.68      4.30 o 
  10   2   6       41.71       29.28     10.24 o 
  11   2   6        1.35       -1.78      6.48 o 
   0   3   6       32.98       27.17      6.64 o 
   1   3   6       36.21       21.83      5.04 o 
   2   3   6      180.03      153.37     10.35 o 
   3   3   6       87.72       82.42     10.19 o 
   4   3   6       40.43       32.17      6.35 o 
   5   3   6      143.48      149.68      8.22 o 
   6   3   6       21.24       18.70      4.31 o 
   7   3   6       10.68       16.25      4.92 o 
   8   3   6       35.51       34.48      5.64 o 
   9   3   6        6.89        1.35      4.54 o 
  10   3   6       16.47       -1.66      6.86 o 
  11   3   6       22.66       26.10      8.30 o 
   0   4   6     1993.28     2060.56     46.85 o 
   1   4   6        8.40        6.73      3.67 o 
   2   4   6      493.78      515.68     17.96 o 
   3   4   6       49.73       54.77      6.97 o 
   4   4   6       90.85      101.77      8.78 o 
   5   4   6        3.66        4.11      3.97 o 
   6   4   6       49.66       61.04      8.16 o 
   7   4   6       43.55       40.19      6.18 o 
   8   4   6       53.21       54.04      6.94 o 
   9   4   6       94.75       96.18      9.00 o 
  10   4   6       96.99       66.71     10.26 o 
  11   4   6        4.62       -2.23      6.61 o 
   0   5   6     1580.62     1493.85     38.24 o 
   1   5   6        5.27        0.42      3.28 o 
   2   5   6      286.75      312.58     12.35 o 
   3   5   6      109.82      121.11      9.50 o 
   4   5   6       63.14       69.84      6.72 o 
   5   5   6      170.32      210.06     10.99 o 
   6   5   6       26.81       24.31      5.29 o 
   7   5   6      173.53      181.14     12.25 o 
   8   5   6       18.69        4.08      5.45 o 
   9   5   6       20.43       23.48      6.47 o 
  10   5   6       70.12       65.96      8.51 o 
  11   5   6        0.94       -3.81      7.21 o 
   0   6   6     1158.66     1182.82     33.22 o 
   1   6   6        8.38        7.56      4.51 o 
   2   6   6      146.72      169.84     11.01 o 
   3   6   6        1.63        3.31      4.12 o 
   4   6   6       34.33       27.11      5.19 o 
   5   6   6        1.78       -2.77      3.99 o 
   6   6   6       35.76       38.78      6.28 o 
   7   6   6       16.03       29.75      7.00 o 
   8   6   6       83.82       64.18     10.06 o 
   9   6   6       38.81       46.57      9.56 o 
  10   6   6       12.04       11.22      7.15 o 
  11   6   6        0.16       -5.73      7.62 o 
   0   7   6      425.35      429.08     19.82 o 
   1   7   6       76.26       84.56      8.31 o 
   2   7   6      119.87      103.87     10.85 o 
   3   7   6       49.50       44.53      7.06 o 
   4   7   6       25.72       12.66      5.15 o 
   5   7   6      291.86      324.84     13.68 o 
   6   7   6       24.52       23.36      5.59 o 
   7   7   6      154.09      161.02     11.96 o 
   8   7   6        5.22       -2.83      6.67 o 
   9   7   6        5.48        4.74      7.33 o 
  10   7   6        2.35       11.18      9.15 o 
   0   8   6        2.50       -1.90      7.15 o 
   1   8   6       57.08       62.29      7.67 o 
   2   8   6       12.71       13.49      5.24 o 
   3   8   6       28.28       34.78      5.82 o 
   4   8   6        0.85        1.96      4.44 o 
   5   8   6        1.19       -1.45      4.42 o 
   6   8   6       38.66       34.35      8.59 o 
   7   8   6        1.94       14.10      6.28 o 
   8   8   6        1.10       -0.11      6.83 o 
   9   8   6        0.00       -7.51      7.51 o 
  10   8   6        4.80        1.63      8.11 o 
   0   9   6        5.16       -0.15      8.27 o 
   1   9   6        2.77        1.69      5.69 o 
   2   9   6       35.69       26.47      6.29 o 
   3   9   6      143.61      177.06     10.84 o 
   4   9   6       69.45       87.77      8.31 o 
   5   9   6      431.39      440.59     16.10 o 
   6   9   6       23.75       21.71      8.36 o 
   7   9   6      103.65       91.60     11.22 o 
   8   9   6        0.05       -3.29      7.25 o 
   9   9   6        0.63       -0.97      7.61 o 
  10   9   6        7.67        9.39      9.12 o 
   0  10   6      159.95      189.39     20.95 o 
   1  10   6        9.05       11.99      8.92 o 
   2  10   6       72.17       72.04     10.22 o 
   3  10   6       57.87       42.70      6.93 o 
   4  10   6      443.58      470.73     16.77 o 
   5  10   6       19.83       16.44      5.79 o 
   6  10   6       22.57        3.33      5.96 o 
   7  10   6        0.00        3.24      6.20 o 
   8  10   6        1.54       -3.40      8.03 o 
   9  10   6        0.38        2.23      8.91 o 
   0  11   6        2.39       -1.61      7.92 o 
   1  11   6      262.44      272.92     21.41 o 
   2  11   6       27.91       36.19      7.08 o 
   3  11   6      160.05      165.06     12.45 o 
   4  11   6       16.83       11.67      5.97 o 
   5  11   6      137.94      142.00     10.79 o 
   6  11   6        8.89        2.24      6.06 o 
   7  11   6        4.51        1.15      9.10 o 
   8  11   6        9.37       24.37     11.71 o 
   0  12   6       96.27      157.69     38.91 o 
   1  12   6        6.19        0.42      7.04 o 
   2  12   6      106.55      102.65     10.38 o 
   3  12   6        7.96       13.21      6.63 o 
   4  12   6        4.00       -1.03      6.02 o 
   5  12   6        9.52       15.04      6.49 o 
   6  12   6       15.93        6.51      6.56 o 
   7  12   6       15.94       15.99      7.39 o 
   8  12   6       30.81       27.48     11.89 o 
   0  13   6       57.60       70.39     15.59 o 
   1  13   6       92.85       89.57     11.81 o 
   2  13   6       24.08       29.23      7.76 o 
   3  13   6        1.24       -2.11      6.13 o 
   4  13   6        7.27       -1.18      6.68 o 
   5  13   6        0.77        0.96      6.88 o 
   6  13   6       37.85       39.25     12.83 o 
   7  13   6        2.42       -7.06      7.06 o 
   0  14   6      115.44       96.47     17.73 o 
   1  14   6       12.96       10.25      7.97 o 
   2  14   6        2.89        9.48      7.42 o 
   3  14   6        0.32       -3.78      6.76 o 
   4  14   6       22.61       10.75      7.69 o 
   5  14   6        4.36       -3.08      7.35 o 
   6  14   6        4.26        8.00      8.27 o 
   0  15   6       33.96       38.55     14.24 o 
   1  15   6        2.32        3.51      7.85 o 
   2  15   6        0.43       -0.70      6.98 o 
   3  15   6       11.04       12.60      8.05 o 
   4  15   6        7.47       12.17      8.32 o 
   0  16   6        1.54      -11.51     11.51 o 
   1  16   6       20.77       21.67     10.43 o 
   2  16   6        0.61       -0.89      7.79 o 
   1   1   7       84.78       96.34      9.62 o 
   2   1   7      118.04      131.74     13.13 o 
   3   1   7      201.92      199.95     14.54 o 
   4   1   7      169.64      179.71     18.74 o 
   5   1   7        0.67       -3.25      4.66 o 
   6   1   7        2.60        3.47      4.76 o 
   7   1   7       76.72       81.82     10.47 o 
   8   1   7        9.70        1.73      5.92 o 
   9   1   7       26.98       28.14     12.70 o 
  10   1   7        3.44       -2.89     12.08 o 
   1   2   7       69.22       85.85     16.41 o 
   2   2   7      842.29      832.08     23.96 o 
   3   2   7        0.50        4.53      5.10 o 
   4   2   7       31.73       18.97      5.71 o 
   5   2   7        1.40       -4.28      4.28 o 
   6   2   7       59.10       42.17      8.80 o 
   7   2   7       56.00       55.24      9.62 o 
   8   2   7       15.20        9.57      7.21 o 
   9   2   7        1.17        2.42      6.64 o 
  10   2   7       14.03       10.45     12.66 o 
   1   3   7      305.84      323.79     20.22 o 
   2   3   7      747.14      778.71     25.06 o 
   3   3   7      269.95      285.32     13.05 o 
   4   3   7       22.53       12.07      5.64 o 
   5   3   7       31.57       37.10      9.82 o 
   6   3   7       90.86       76.50     10.79 o 
   7   3   7       58.64       62.05      9.55 o 
   8   3   7       29.85       19.24      7.92 o 
   9   3   7       26.81       30.38     12.39 o 
  10   3   7        5.71       -1.14      9.20 o 
   1   4   7      117.68      112.48     13.85 o 
   2   4   7      361.26      384.55     18.64 o 
   3   4   7      146.94      133.52     10.63 o 
   4   4   7        2.73        6.15      4.93 o 
   5   4   7       23.52       28.38      6.87 o 
   6   4   7       16.21       14.85     10.94 o 
   7   4   7       46.57       48.90      9.26 o 
   8   4   7        2.82        7.83      7.09 o 
   9   4   7        4.91       13.62      8.19 o 
  10   4   7        0.01       -0.41      8.93 o 
   1   5   7        9.03       12.01      4.84 o 
   2   5   7        0.40        0.02      4.66 o 
   3   5   7        1.04       -1.19      4.75 o 
   4   5   7        1.66        7.08      5.15 o 
   5   5   7       48.99       49.77      8.39 o 
   6   5   7        4.71       -0.08      5.82 o 
   7   5   7        0.01        3.52      7.48 o 
   8   5   7       35.08       25.27      8.65 o 
   9   5   7       30.70       33.62      9.76 o 
   1   6   7      126.84      166.16     13.00 o 
   2   6   7        3.43        1.78      5.06 o 
   3   6   7      166.18      154.77     12.00 o 
   4   6   7       81.54       76.66      9.20 o 
   5   6   7        3.71        5.87      5.78 o 
   6   6   7        6.04        1.13      6.18 o 
   7   6   7        4.86        7.98      7.36 o 
   8   6   7        2.81       -0.98      7.54 o 
   9   6   7       11.15       -7.36      7.36 o 
   1   7   7       27.04       19.25      6.46 o 
   2   7   7        7.20        2.45      5.46 o 
   3   7   7       15.83        4.51      5.52 o 
   4   7   7        1.01        8.19      5.77 o 
   5   7   7       12.66        6.29      6.34 o 
   6   7   7        3.95        5.58      6.19 o 
   7   7   7        6.31        2.81      7.26 o 
   8   7   7        2.99       15.71      8.31 o 
   9   7   7        0.70       -5.19      7.49 o 
   1   8   7       23.62       18.85      7.34 o 
   2   8   7      101.15      113.10     11.90 o 
   3   8   7       26.73       26.24      6.76 o 
   4   8   7       72.76       58.31      8.86 o 
   5   8   7        9.72       13.85      9.09 o 
   6   8   7        0.09       -2.32      6.68 o 
   7   8   7       17.09       25.10      8.94 o 
   8   8   7        1.27       -1.65      7.86 o 
   1   9   7       28.99       41.53      9.42 o 
   2   9   7        3.50        3.75      6.89 o 
   3   9   7       16.72        7.36      6.40 o 
   4   9   7       27.79       26.97      7.75 o 
   5   9   7       18.51       20.61      7.64 o 
   6   9   7        7.87       17.55      8.21 o 
   7   9   7        8.24        3.16      7.43 o 
   8   9   7        0.20       -7.69      7.69 o 
   1  10   7       14.58        6.70      7.40 o 
   2  10   7       41.27       47.74      9.98 o 
   3  10   7       45.60       33.64      9.64 o 
   4  10   7        4.94        0.82      6.46 o 
   5  10   7        8.90        3.77      7.01 o 
   6  10   7       21.95       14.50      7.72 o 
   7  10   7        0.01       -1.32      8.09 o 
   1  11   7        1.08        3.62      7.12 o 
   2  11   7        2.70       -2.40      7.25 o 
   3  11   7       19.78       18.61      8.52 o 
   4  11   7       36.00       22.72      8.52 o 
   5  11   7       15.38        2.99      7.93 o 
   6  11   7       11.83       17.67      8.80 o 
   1  12   7        0.11        4.64      7.79 o 
   2  12   7        1.47        2.94      7.92 o 
   3  12   7       35.62       53.65     10.85 o 
   4  12   7        5.12       14.92      9.48 o 
   5  12   7       19.52       10.53      8.64 o 
   1  13   7       28.69       34.38     10.47 o 
   2  13   7        3.87        3.02      8.43 o 
   3  13   7       29.68       29.69     13.47 o 
   4  13   7        7.26        3.03      8.81 o 
   1  14   7        1.52       10.91      9.31 o 
   2  14   7        1.21       -5.84      8.66 o 
   0   0   8      146.07      134.05     24.30 o 
   1   0   8      211.04      223.06     21.40 o 
   2   0   8      169.36      155.81     19.18 o 
   3   0   8      143.32      129.76     43.12 o 
   4   0   8      531.67      506.83     58.55 o 
   5   0   8      407.81      449.15     33.09 o 
   6   0   8       63.00       54.04     15.35 o 
   7   0   8      132.40      125.98     19.83 o 
   8   0   8       87.16      120.52     20.44 o 
   0   1   8        2.82       -5.06      7.65 o 
   1   1   8       50.56       41.01     10.52 o 
   2   1   8        2.19        9.65      6.59 o 
   3   1   8       11.04       15.73      6.98 o 
   4   1   8        1.98       -0.21      5.55 o 
   5   1   8       20.42       28.64      8.47 o 
   6   1   8        0.22       -3.63      6.45 o 
   7   1   8        2.55        0.31      7.69 o 
   8   1   8        0.27        2.83      8.13 o 
   0   2   8       32.71       37.88     11.14 o 
   1   2   8       23.40       23.64      6.39 o 
   2   2   8       14.55       13.17      5.93 o 
   3   2   8        0.80        2.27      5.53 o 
   4   2   8      189.57      196.16     15.57 o 
   5   2   8       56.52       56.95     10.02 o 
   6   2   8      119.29      112.05     11.33 o 
   7   2   8      102.69      112.00     13.19 o 
   8   2   8       22.15       30.93     11.89 o 
   0   3   8        2.30       -5.97      6.70 o 
   1   3   8      397.06      407.84     19.72 o 
   2   3   8       52.00       60.56      7.73 o 
   3   3   8       14.57       18.86      6.38 o 
   4   3   8       44.36       39.89      7.93 o 
   5   3   8        3.29       -3.49      5.59 o 
   6   3   8       24.95       19.68      7.28 o 
   7   3   8       18.82        7.54      7.83 o 
   8   3   8        0.01        6.03      8.33 o 
   0   4   8        1.34       -0.62      6.84 o 
   1   4   8       26.49       16.90      5.69 o 
   2   4   8       62.33       66.60      9.45 o 
   3   4   8        5.05        2.91      5.68 o 
   4   4   8        6.03        9.80      6.30 o 
   5   4   8       10.44        6.03      6.50 o 
   6   4   8       63.70       54.56     12.09 o 
   7   4   8        0.65        8.43      7.95 o 
   0   5   8       93.06      138.68     20.37 o 
   1   5   8      198.44      201.65     16.27 o 
   2   5   8       70.54       90.81     10.45 o 
   3   5   8        8.91       13.33      6.69 o 
   4   5   8        4.35        4.22      8.10 o 
   5   5   8        1.90       16.04      7.13 o 
   6   5   8        5.69        8.64      7.24 o 
   7   5   8        4.84        8.57      8.80 o 
   0   6   8        8.56       12.96     10.87 o 
   1   6   8       92.44       93.67     10.67 o 
   2   6   8       41.36       48.11      8.40 o 
   3   6   8       52.53       52.05      9.92 o 
   4   6   8       41.18       31.10      8.29 o 
   5   6   8       69.75       64.95      9.87 o 
   6   6   8        4.07        4.32      7.06 o 
   7   6   8        0.23        2.43      8.28 o 
   0   7   8      274.07      253.99     34.62 o 
   1   7   8       20.16        0.30      8.49 o 
   2   7   8       44.75       40.97      8.62 o 
   3   7   8        0.23       -4.64      6.27 o 
   4   7   8        2.38        5.39      7.05 o 
   5   7   8        3.81       -6.16      6.16 o 
   6   7   8        0.00       -2.49      7.65 o 
   0   8   8       13.09       29.73     13.00 o 
   1   8   8       24.39       25.62      9.27 o 
   2   8   8        0.90        8.04      8.03 o 
   3   8   8        0.69        1.99      7.77 o 
   4   8   8        5.25       -0.12      7.09 o 
   5   8   8        5.96        3.11      6.95 o 
   6   8   8        5.06        8.86      8.48 o 
   0   9   8       14.28        1.45     11.21 o 
   1   9   8        0.33        5.66      7.84 o 
   2   9   8       32.78       46.97     10.80 o 
   3   9   8        7.76        8.51      7.80 o 
   4   9   8        3.66       -5.39      7.64 o 
   5   9   8        0.10        0.25      7.59 o 
   0  10   8        2.90       -5.91     16.17 o 
   1  10   8        7.13       13.30      8.73 o 
   2  10   8        0.18       -3.03      8.70 o 
   3  10   8        8.73       13.30     10.63 o 
   4  10   8        2.17       -2.10      8.51 o 
   0  11   8       11.04       17.61     13.34 o 
   1  11   8        4.70        5.35      8.72 o 
   2  11   8        3.16        6.10      9.23 o 
   1   1   9        0.41       -5.76      6.49 o 
   2   1   9        2.56        7.37      6.26 o 
   3   1   9        3.75        5.11      7.52 o 
   4   1   9       92.07       95.67     20.78 o 
   5   1   9        0.12       -7.87      7.87 o 
   1   2   9        0.57        0.49      5.59 o 
   2   2   9        7.17        9.43      6.14 o 
   3   2   9       16.08        8.12      7.10 o 
   4   2   9       36.90       19.47      8.03 o 
   1   3   9       23.57       20.82      6.89 o 
   2   3   9        0.23       -0.41      6.68 o 
   3   3   9       27.07       35.99      8.61 o 
   4   3   9        0.87       -6.19      6.19 o 
   1   4   9       11.88       19.68      7.69 o 
   2   4   9        4.99        2.44      7.02 o 
   3   4   9        0.03       -5.96      6.77 o 
   4   4   9       10.19       10.50      7.84 o 
   1   5   9        4.33       -0.54      7.62 o 
   2   5   9       36.60       16.60      8.25 o 
   3   5   9       28.55       11.53      7.39 o 
   1   6   9        0.19        1.16      8.05 o 
   2   6   9        0.08        8.23      8.51 o 
                                                 
